# Supplementary material for: The Role of Psychological Interventions in the Mental Health and Quality of Life of Older Adults: A Systematic Review with Meta-Analysis of Mindfulness, Cognitive Behavioral Therapy, and Reminiscence-Based Approaches
Source: Eur J Investig Health Psychol Educ. 2026 Feb 28;16(3):34. doi: 10.3390/ejihpe16030034 (PMC13025283; doi:10.3390/ejihpe16030034)
Supplement: Supplementary file 1 [file ejihpe-16-00034-s001.zip]

Archive with 1 entries (1 files):
- ejihpe-4053328-supplementary.pdf
